# Supplementary material for: Contribution of sensory nerves to cutaneous reactive hyperaemia in non‐Hispanic Black and White young adults
Source: Exp Physiol. 2023 Apr 8;108(6):802–9. doi: 10.1113/EP091178 (PMC10363287; doi:10.1113/EP091178)
Supplement: Supplementary file 1 — Statistical Summary Document [file EPH-108-802-s001.xlsx]

## Sheet: Statistical Summary Table
Statistical Summary Document
Manuscript Title:	Contribution of sensory nerves to cutaneous reactive hyperaemia in non-Hispanic Black and White young adults
Authors:	Casey G. Turner, Demetria C. Walker, Brett J. Wong
Animal model used, if applicable:	NA
Underlying hypothesis:	Cutaneous reactive hyperaemia and the sensory nerve contribution would be lower in non-Hispanic Black (NHB) relative to non-Hispanic White (NHW) young adults
Definitions of ‘n’:	Individual human participant
Statistical summary table:
Experimental question number	Finding/ conclusion	Experimental location/variable	Mean value	Standard Deviation	n	Exact P value	Figure/table in which data are presented	Units	Data comparisons	Statistical test	Any other experimental factors	Comments
Multiple tests of the same question are shown in different rows		e.g. cortex vs cerebellum or genotype	(or other summary statistic)	(SD)	(value)	If P is considered significant against a stated confidence limit, authors may indicate this in bold.The exact value must be stated unless P is less than 0.0001, in which case < is permitted.			e.g. WT vs KO		e.g. subjects’ age or sex	e.g. observation
1	There were no differences in baseline CVC between groups at the control site	Cutaneous microvasculature (forearm)	NHB: 14, NHW: 16	NHB: 4, NHW: 5	NHB: 12, NHW: 12	Main effect of racial identity p = 0.78	Table 2, text of results	%CVCmax	NHB v NHW	2-way ANOVA
2	There were no differences in baseline between groups at the lidocaine site	Cutaneous microvasculature (forearm)	NHB: 15, NHW: 16	NHB: 6, NHW: 7	NHB: 12, NHW: 12	Main effect of treatment p = 0.39	Table 2, text of results	%CVCmax	NHB v NHW	2-way ANOVA
3	There was no difference between baseline sites in NHB	Cutaneous microvasculature (forearm)	Control: 14, Lidocaine: 15	Control: 4, Lidocaine: 6	12	>0.99 (no interaction effect, p=0.78)	Table 2, text of results	%CVCmax	Control v Lidocaine	2-way ANOVA
4	There was no difference between baseline sites in NHW	Cutaneous microvasculature (forearm)	Control: 16, Lidocaine: 16	Control: 5, Lidocaine: 7	12	>0.99 (no interaction effect, p=0.78)	Table 2, text of results	%CVCmax	Control v Lidocaine	2-way ANOVA
5	There was no difference in maximal CVC between groups at control sites	Cutaneous microvasculature (forearm)	NHB: 2.31, NHW: 2.33	NHB: 0.72, NHW: 1.07	NHB: 12, NHW: 12	Main effect of racial identity p=0.97	Table 2, text of results	Maximal CVC	NHB v NHW	2-way ANOVA
6	There was no difference in maximal CVC between groups at lidocaine sites	Cutaneous microvasculature (forearm)	NHB: 2.27, NHW: 2.23	NHB: 0.57, NHW: 1.09	NHB: 12, NHW: 12	Main effect of treatment p=0.79	Table 2, text of results	Maximal CVC	NHB v NHW	2-way ANOVA
7	There was no difference in maximal CVC between sites in NHB	Cutaneous microvasculature (forearm)	Control: 2.31, Lidocaine: 2.27	Control: 0.72, Lidocaine: 0.57	12	>0.99 (no interaction effect, p=0.91)	Table 2, text of results	Maximal CVC	Control v Lidocaine	2-way ANOVA
8	There was no difference in maximal CVC between sites in NHW	Cutaneous microvasculature (forearm)	Control: 2.33, Lidocaine: 2.23	Control: 1.09, Lidocaine: 1.07	12	>0.99 (no interaction effect, p=0.91)	Table 2, text of results	Maximal CVC	Control v Lidocaine	2-way ANOVA
9	Peak RH was lower in NHB v NHW at control sites	Cutaneous microvasculature (forearm)	NHB: 60, NHW: 78	NHB: 14, NHW: 14	NHB: 12, NHW: 12	Main effect of racial identity p < 0.001	Figure 1, text	%CVCmax	NHB v NHW	2-way ANOVA
10	Peak RH was lower in NHB v NHW at lidocaine sites	Cutaneous microvasculature (forearm)	NHB: 44, NHW: 64	NHB: 14, NHW: 15	NHB: 12, NHW: 12	Main effect of treatment p < 0.001	Figure 1, text	%CVCmax	NHB v NHW	2-way ANOVA
11	There was no interaction effect for race x treatment for peak RH	Cutaneous microvasculature (forearm)	See #9 and 10 above	See #9 and 10 above	24	Interaction effect p=0.895	Figure 1, text	%CVCmax	NHB v NHW, Control v Lidocaine	2-way ANOVA
12	There was no difference in calculated %sensory nerve contribution to peak RH	Cutaneous microvasculature (forearm)	NHB: 25, NHW: 18	NHB: 15, NHW: 13	24	0.247	Figure 1, text	%	NHB v NHW	Independent samples t test
13	Total RH was lower in NHB v NHW at control sites	Cutaneous microvasculature (forearm)	NHB: 4085, NHW: 6820	NHB: 955, NHW: 1179	NHB: 12, NHW: 12	p< 0.001 (interaction effect p=0.018	Figure 2, text	%CVCmax*sec	NHB v NHW	2-way ANOVA
14	Total RH was lower in NHB v NHW at lidocaine sites	Cutaneous microvasculature (forearm)	NHB: 2127, NHW: 3573	NHB: 639, NHW: 712	NHB: 12, NHW: 12	p< 0.001 (interaction effect p=0.019	Figure 2, text	%CVCmax*sec	NHB v NHW	2-way ANOVA
15	Tota RH was lower at lidocaine v. control sites in NHB	Cutaneous microvasculature (forearm)	Control: 4085, Lidocaine: 2127	Control: 955, Lidocaine: 639	12	p< 0.001 (interaction effect p=0.020	Figure 2, text	%CVCmax*sec	Control v Lidocaine	2-way ANOVA
16	Tota RH was lower at lidocaine v. control sites in NHW	Cutaneous microvasculature (forearm)	Control: 6820, Lidocaine: 3573	Control: 1179, Lidocaine: 712	12	p< 0.001 (interaction effect p=0.020	Figure 2, text	%CVCmax*sec	Control v Lidocaine	2-way ANOVA
17	There was no difference in calculated %sensory nerve contribution to total RH	Cutaneous microvasculature (forearm)	NHB: 48, NHW: 47	NHB: 10, NHW: 10	NHB: 12, NHW: 12	0.853	Figure 2, text	%	NHB v NHW	Independent samples t test
18
19
20
